# Supplementary material for: The Effect of Rate-Controlling Medication on the Performance and Outcome of Dobutamine Stress Echocardiography in the Assessment of Patients with Suspected Angina: A Retrospective Cohort Study
Source: J Clin Med. 2026 Apr 9;15(8):2850. doi: 10.3390/jcm15082850 (PMC13116355; doi:10.3390/jcm15082850)
Supplement: Supplementary file 1 [file jcm-15-02850-s001.zip]

Archive with 1 entries (1 files):
- jcm-4217865-supplementary.pdf
